# Supplementary material for: Systematic characterisation of site-specific proline hydroxylation using hydrophilic interaction chromatography and mass spectrometry
Source: eLife. 2026 Jun 25;14:RP108128. doi: 10.7554/eLife.108128 (PMC13299592; doi:10.7554/eLife.108128)
Supplement: Figure 8—figure supplement 1—source data 2. [file elife-108128-fig8-figsupp1-data2.zip]

Archive with 5 entries (4 files):
- Figure 8-figure supplement 1-source data 2/
- Figure 8-figure supplement 1-source data 2/Actin.jpg
- __MACOSX/Figure 8-figure supplement 1-source data 2/._Actin.jpg
- Figure 8-figure supplement 1-source data 2/HIF1A.jpg
- __MACOSX/Figure 8-figure supplement 1-source data 2/._HIF1A.jpg
