# Supplementary material for: Systematic characterisation of site-specific proline hydroxylation using hydrophilic interaction chromatography and mass spectrometry
Source: eLife. 2026 Jun 25;14:RP108128. doi: 10.7554/eLife.108128 (PMC13299592; doi:10.7554/eLife.108128)
Supplement: Figure 9—source data 1. [file elife-108128-fig9-data1.zip]

Archive with 7 entries (6 files):
- Figure 9-source data 1/
- Figure 9-source data 1/~$Presentation2.pptx
- __MACOSX/Figure 9-source data 1/._~$Presentation2.pptx
- Figure 9-source data 1/.DS_Store
- __MACOSX/Figure 9-source data 1/._.DS_Store
- Figure 9-source data 1/P564OH-HIF1A-labeled.pdf
- __MACOSX/Figure 9-source data 1/._P564OH-HIF1A-labeled.pdf
