# Supplementary material for: Systematic characterisation of site-specific proline hydroxylation using hydrophilic interaction chromatography and mass spectrometry
Source: eLife. 2026 Jun 25;14:RP108128. doi: 10.7554/eLife.108128 (PMC13299592; doi:10.7554/eLife.108128)
Supplement: Figure 9—source data 2. [file elife-108128-fig9-data2.zip]

Archive with 2 entries (1 files):
- Figure 9-source data 2/
- Figure 9-source data 2/P564OH-HIF1A.tif
